# Supplementary material for: The experience of persons with disabilities as beneficiaries of Ghana’s District Assemblies Common Fund
Source: PLoS One. 2024 Apr 11;19(4):e0297845. doi: 10.1371/journal.pone.0297845 (PMC11008842; doi:10.1371/journal.pone.0297845)
Supplement: S1 Table — (XLSX) [file pone.0297845.s001.xlsx]

## Sheet: Sheet1
	Focus group discussions with District Assemblies Common Fund (DACF) beneficiaries		Authors
	Consent: Consent for publication of raw anonymized data was obtained from study participants.		Alimata Thelma Flora Abdul Karimu; Daniel M. Mont; and Zachary A. Morris.
	Codes
	Knowledge of DACF	[-]: We had formed ourselves into a group to help each other as the GFD and we heard on radio that the government has set aside some help for persons with disabilities. So, the leaders went to enquire and came to report to members how the whole thing was. So we heard from radio. [-]: As for me I saw on Adom TV. I saw that a district was doing disbursement for persons with disabilities. [-]: I als…
	Application process	[-]: You write an application and send it to the office. [-]: You write a letter that this is what I need, this is what I want, and then you take it to the office. [-]: At first, the office had a form that they were given to those who wanted to apply. So when you fill and take it to the office, they do needs assessment then they attach it to the form. But sometimes some say I didn’t say this or I…
	Application submission and follow up	[-]: No, they have our numbers. But they don’t call us unless funds are ready. So when we come for meeting, we ask the leader to go to the office and enquire for us. [-]: When we go to the office, we ask of the Social Welfare Directors and we go to them to ask or follow up with our applications. [-]: Yes concerning that, I also have the number of the Social Welfare Director and one of the staff s…
	Nature of applications	[-]: As for me, I applied for maize to make Kenkey. [-]: I applied for a deep freezer. [-]: At that time, I wanted a sowing machine, but they said the purchase of the sowing machine was difficult, so I ended up applying for maize too. [-]: You see, when we were with the previous Assembly, I applied and they gave me 300 Cedis and that is about ten years ago. [-]: Ten years ago, he was selling phon…
	Motivation to applications	[-]: As for me I was a tailor and my machine was an old small machine and I thought, a much newer and bigger machine would do me good. So when I applied, they gave me the funds to buy a machine and now, it is helping me. [-]: This time, the Social Welfare persons don’t write for anybody. But the last time, there was confusion. When some beneficiaries realized some persons have got poly tanks, and…
	Information on fund release	[-]: At first, there was someone from the Disability Council, who informed as any time the funds were released. So at every district they will send it to us. So when we see that the funds are released, then we tell our members to apply. [-]: This is a difficult question to answer. You asked us some minutes ago that how do we know when the government releases the Common Fund. The truth is that we …
	Reductions to requested items, equipment and funds	[-]: I requested for 1000, 1000 Cedis but got 300 Cedis. [-]: But there was also a challenge with the provisions they gave the people. The provisions were very small even when you put all together, it would not reach 200 Ghana Cedis. However, when we were doing the approval, we approved 800 Cedis for everyone, all those seeking to sell provisions. But when they were distributing the items, people…
	Not receiving exact requested items	[-]: But when they were given out the items, they gave me a very small poly tank which does not help my work at all. When you request for something, they will give but not the exact thing or item you requested for. [-]: No, I am not using that tank to do the business. The tank is too small and when I order water and they bring, very little goes inside but then I have to pay for all that water tha…
	Disparities in fund allocation	[-]: This thing I saw. When they were bringing the poly tanks, I saw. Actually, I saw that the poly tanks were too small for commercial purposes but I also saw very large ones. So, they gave some people very small ones and others very large ones. [-]: You see, for me also, they gave me 1,500 Cedis and that is what I used for the container without roofing. You see, the way the fund is shared, it i…
	Causes of disparities in fund allocation	[-]: But what exist is, those who do not belong to any disabled people’s organizations, go through the DCE (District Chief Executives). So when they pass through the DCE, theirs is better that kind of gives them the urge over those of us in the disability organizations. And this was also evident in the poly tank issue we were discussing. Those who came through the DCE got very large poly tanks bu…
	Allocation decisions	[-]: This is because, the guidelines stipulates that every disabled person in the municipality can benefit from the fund. Our Municipality is such a way that the minimum one gets is 1,000 Cedis, and we don’t go below that. And our allocation is small with many persons with disabilities. For example if we get 24,000 Cedis and we want to give everybody 1,000 Cedis, imagine, few will get. And someti…
	Influence and interference	[-]: Too much of the political interference is troubling. Politics is troubling and if we are not careful it will bring some kind of conflict that will divide the members’ front. Assuming I belong to party A, but party B is in power, they want their person to become the GFD rep on the FMC. When that happens, it is worrisome. Sometimes it is not even time to change the GFD rep, but because it is t…
	Quality of equipment/items	[-]: The items they bought some are not durable at all. They breakdown frequently, every now and then, they are spoiling. [-]: Me too they bought speakers for me. They bought a home-speaker. But before they give you the item, they come to see for themselves what you do or your work so they can help. I have a good speaker box so I wanted them to buy the open speaker type for me. They didn’t buy th…
	Procurement issues	[-]: You know, I raised this also. I was told because it is government, it has to go through procurement processes that is why people end up getting very little things or substandard things. [-]: When we question these things, they tell us that the procurement process makes the thing more expensive. For example, a wheelchair that should ordinarily cost 500 can cost 800 or more because they add ce…
	Solutions for procurement issues	[-]: Again, as for the last time, I had the opportunity to go and show them some of the things. For example, I showed them samples of the sowing machine I had requested for. So, they were able to buy the right machines for those who requested the last time. So you see, when we request the items, they should include technical people in order to purchase the right items for us. But the procurement …
	Transportation issues	[-]: Another problem with the Common Fund is that, when you request and they purchase the thing for you, they don’t care how the item gets to your house. They will call everybody to the Assembly, do the ceremony and then, however the item gets to your destination nobody cares about that. We have to bear the conveyance cost and this is troubling. [-]: I hired a car and paid from my pocket to take …
	Beneficiaries challenges	[-]: Those who even got fridges did not receive any funds to set them up. [-]: With the last disbursement, the committee agreed to give everybody receiving a freezers or fridges 200 Cedis so they can buy sachet water since some genuinely don’t have any capital to start something small. [-]: We don’t go there like that. And they don’t call us unless your application has been approved. The last tim…
	Disability-specific challenges	[-]: Communication is not easy it is difficult because for me when I went there, they didn’t invite a sign language interpreter to communicate with me. They asked me to write so they were communicating with me through writing. [-]: Yes, they communicate with us without interpreters but one thing they do is that, they will follow you or accompany you to come and sometimes they want to use gestures…
	Fund success	[-]: Mine per say did not help me or was too small to meet my full need. It helped but it is little. Because they couldn’t give me the requested amount of maize I needed, I had to use some other funds I had earmarked for something else to continue my project. [-]: The previous ones I received actually helped me, it helped me a lot. I was then learning craft at the Accra Rehab Centre, so I was tak…
